# Supplementary material for: Contributing to Biochemistry and Optoelectronics: Pyrrolo[1′,2′:2,3]imidazo[1,5-a]indoles and Cyclohepta[4,5]pyrrolo[1,2-c]pyrrolo[1,2-a]imidazoles via [3+2] Annulation of Acylethynylcycloalka[b]pyrroles with Δ1-Pyrrolines
Source: Int J Mol Sci. 2023 Feb 8;24(4):3404. doi: 10.3390/ijms24043404 (PMC9959468; doi:10.3390/ijms24043404)
Supplement: Supplementary file 1 [file ijms-24-03404-s001.zip]

Archive with 1 entries (1 files):
- ijms-2184969-supplementary.pdf
